# Supplementary material for: Herpes simplex virus 1 evades cellular antiviral response by inducing microRNA-24, which attenuates STING synthesis
Source: PLoS Pathog. 2021 Sep 30;17(9):e1009950. doi: 10.1371/journal.ppat.1009950 (PMC8483329; doi:10.1371/journal.ppat.1009950)
Supplement: S1 File — (ZIP) [file ppat.1009950.s005.zip]

Archive with 40 entries (40 files):
- S1_Files_Zip/densitometry.xlsx
- S1_Files_Zip/Fig 2D.pzf
- S1_Files_Zip/Fig 2F virus titer.pzf
- S1_Files_Zip/fig 3G AOPEP hsv.pzf
- S1_Files_Zip/Fig 3H.pzf
- S1_Files_Zip/Fig 4B mir24 MAPK inhibitors.pzf
- S1_Files_Zip/Fig 4D hsv titer mapk inhibitor.pzf
- S1_Files_Zip/Fig 5A mir-24 PMA.pzf
- S1_Files_Zip/Fig 5B hsv titer PMA.pzf
- S1_Files_Zip/Fig 5B ST KD.pzf
- S1_Files_Zip/Fig 5E.pzf
- S1_Files_Zip/FIG- 5H.pzf
- S1_Files_Zip/Fig 6A miR-24.pzf
- S1_Files_Zip/fig 6C.pzf
- S1_Files_Zip/Fig 6D.pzf
- S1_Files_Zip/Fig 7A.pzf
- S1_Files_Zip/Fig 7B clinical score.pzf
- S1_Files_Zip/Fig 7C.pzf
- S1_Files_Zip/Fig 7D.pzf
- S1_Files_Zip/Fig S1C.pzf
- S1_Files_Zip/FIG S1D miR-24.pzf
- S1_Files_Zip/Fig S2A miR-27a.pzf
- S1_Files_Zip/FIG S2B miR-23A.pzf
- S1_Files_Zip/Fig S2C ST KD.pzf
- S1_Files_Zip/FIG S2D.pzf
- S1_Files_Zip/Fig S3C miR23a PMA.pzf
- S1_Files_Zip/FIG S3D miR-27a.pzf
- S1_Files_Zip/fig S3E miR23b PMA.pzf
- S1_Files_Zip/FIG S3F miR-27b PMA.pzf
- S1_Files_Zip/Fig S4C.pzf
- S1_Files_Zip/Fig S4D.pzf
- S1_Files_Zip/FIGURE 3D mir24 HSV.pzf
- S1_Files_Zip/FIGURE 3E mir23b HSV.pzf
- S1_Files_Zip/FIGURE 3F mir27b HSV.pzf
- S1_Files_Zip/Figure for ELISA 2C.pzf
- S1_Files_Zip/luciferase assay 1E.pzf
- S1_Files_Zip/luciferase assay calculation.xlsx
- S1_Files_Zip/S1B cGAMP miR-24.pzf
- S1_Files_Zip/S1D ANTIMIr.pzf
- S1_Files_Zip/S1E RAW cells.pzf
