# Supplementary material for: Herpes simplex virus 1 evades cellular antiviral response by inducing microRNA-24, which attenuates STING synthesis
Source: PLoS Pathog. 2021 Sep 30;17(9):e1009950. doi: 10.1371/journal.ppat.1009950 (PMC8483329; doi:10.1371/journal.ppat.1009950)
Supplement: S1 File — (ZIP) [file ppat.1009950.s005.zip › S1_Files_Zip/densitometry.xlsx]

## Sheet: Sheet3
			fig 5D
			STING		actin	STING/actin
		HSV WT	7532.71	1	15637.2	0.481717
		Mock WT	20359.1	2	18759.7	1.08526
		Mock(ST+UTR)	19108.9	3	18392.8	1.03893
		HSV (ST+UTR)	12180.2	4	20712.3	0.588063
		Mock (ST+Mut UTR)	17832.3	5	19710.9	0.904693
		HSV (ST+Mut UTR)	15338.1	6	17115.2	0.89617
						HSV WT	0.481717
						Mock WT	1.08526
						Mock ORF-UTR)	1.03893
						HSV (ORF-UTR)	0.588063
						Mock (ORF-Mut UTR)	0.904693
						HSV (ORF-Mut UTR)	0.89617
				Fig 7B
			antimir +HSV STING
				STING	ACTIN	STING/actin
			MOCK	25941.4	45447.9	0.570794
			HSV	27128.6	40063.5	0.67714
			AntimiR+HSV	44556.6	42425	1.05024
					Mock	0.570794
					HSV	0.67714
					AntimiR+HSV	1.05024

## Sheet: Sheet1
				Fig S1G
				cGAS		actin	cGAS/actin
			1	21454.1	1	20750	1.03393
			2	26135.8	2	19679.2	1.32809
			3	25079.2	3	18830.9	1.33181
			4	22881.4	4	17576.7	1.3018
			5	20076.2	5	16569.8	1.21161
			6	14387.5	6	14820.6	0.970774
				Fig S4A
				STING		actin
			1	30366.3	1	44821.6	0.677491	1
			2	38768.7	2	50168.9	0.772763	1.14062
			3	21079	3	49409.4	0.42662	0.629705
