# Supplementary material for: Herpes simplex virus 1 evades cellular antiviral response by inducing microRNA-24, which attenuates STING synthesis
Source: PLoS Pathog. 2021 Sep 30;17(9):e1009950. doi: 10.1371/journal.ppat.1009950 (PMC8483329; doi:10.1371/journal.ppat.1009950)
Supplement: S1 File — (ZIP) [file ppat.1009950.s005.zip › S1_Files_Zip/luciferase assay calculation.xlsx]

## Sheet: Sheet1
		average	Luciferase	SEAP AVG	RATIO
UTR vector			331611	4068	81.517
UTR vector			344154	4510	76.3091
UTR vector			366988	4608	79.6415
UTR vector+Scr			387232	4062	95.3304
UTR vector+Scr			369413	4327	85.3739
UTR vector+Scr			328104	4622	70.9875
UTR vector+miR-24			103136	9145	11.2779
UTR vector+miR-24			114976	8487	13.5473
UTR vector+miR-24			109368	9132	11.9763
UTR vector+miR-24+AntimiR			338155	5967	56.6709
UTR vector+miR-24+AntimiR			299399	4599	65.1009
UTR vector+miR-24+AntimiR			375829	5671	66.2721
MUT UTR vector+miR-24			374192	4848	77.1848
MUT UTR vector+miR-24			368103	4351	84.6019
MUT UTR vector+miR-24			382104	4779	79.9548
Cont vector+miR-24			397517	5015	79.2656
Cont vector+miR-24			320725	4972	64.5062
Cont vector+miR-24			375721	4519	83.1425
